# Supplementary material for: Differential changes in the morphology and fuel loads of obligatory and partial migrant passerines over half a century in Britain
Source: Mov Ecol. 2024 Sep 2;12:60. doi: 10.1186/s40462-024-00497-3 (PMC11370066; doi:10.1186/s40462-024-00497-3)
Supplement: Supplementary file 1 — Supplementary Material 1: Table_i: contains sample sizes, number of standard deviations to which outliers were removed, and years from which data was included. [file 40462_2024_497_MOESM1_ESM.xlsx]

## Sheet: Sheet1
Species	Sample size (n= DF+1)				Outliers removed to xStandard Deviations		Data included since		Supplementary Table i. Sample sizes (n = Degrees of Freedom +1), of wing length (Lwing), body mass (Mb), lean body mass (Mb-lean) and fuel load (Mf), removal of outliers and years since which data was included
	Lwing	Mb	Mb-lean	Mf	lwing	Mb
A. pratensis	462	459	462	453	6	6	1963
E. rubecula	1280	1286	1280	1245	6	6	1963
O. oenanthe	47	49	47	47	3	6	1963
P. collybita	1514	1490	1514	1457	4	7	1963
P. modularis	850	899	850	852	6	6	1963
P. phoenicurus	169	171	169	168	4	6	1963
P. trochilus	1575	1519	1575	1519	5	7	1960
S. atricapilla	1462	1462	1462	1462	6	6	1963
S. borin	703	703	703	703	6	6	1963
C. communis	1798	1799	1798	1799	3	6	1963
S. vulgaris	115	116	115	112	5	4	1963
T. iliacus	807	785	807	785	4	6	1964
T. merula	3724	3801	3724	3725	6	6	1963
T. philomelos	553	580	553	553	6	6	1963
T. troglodytes	604	585	604	585	6	6	1963
